# Supplementary material for: Antioxidant Defense Capacity Is Reduced in Thyroid Stem/Precursor Cells Compared to Differentiated Thyrocytes
Source: Int J Mol Sci. 2023 Jul 15;24(14):11509. doi: 10.3390/ijms241411509 (PMC10380350; doi:10.3390/ijms241411509)
Supplement: Supplementary file 1 [file ijms-24-11509-s001.zip]

Archive with 1 entries (1 files):
- ijms-2409873-supplementary.pdf
